# Supplementary material for: Quaternary structure of patient-homogenate amplified α-synuclein fibrils modulates seeding of endogenous α-synuclein
Source: Commun Biol. 2022 Sep 30;5:1040. doi: 10.1038/s42003-022-03948-y (PMC9525671; doi:10.1038/s42003-022-03948-y)
Supplement: Supplementary file 3 — Supplementary Data 1 [file 42003_2022_3948_MOESM3_ESM.xlsx]

## Sheet: Φύλλο1
		area/cell (μm^2)
		Rodent SNCA (D37A6 ab)		Human SNCA (LB509 ab)		TPPP/p25α		Oxidized/nitrated SNCA (SYN303 ab)
		MSA	PD	MSA	PD	MSA	PD	MSA	PD
		376.833	43.3333	284.833	356.667	337.167	843.333	459	311.4
		841.25	145.875	1164.75	529	418.75	698	587.8	155.419
		429.75	1.16	86.8882	1290	396.2	950	131.064	299.776
		477.6	231	200.217	3484	125.675	1017.5	105.219	244.349
		143.552	71.5	140.888	375.25	147.669	982.5	105.529	83.9363
		98.0533	419.6	165.78	487.98	192.918	829.2	136.78	95.34
		114.933	137.448			102.042	135.243
		136.1	198.831			130.653	271.503
		112.72	207.577			110.333	257.494
		177.975	129.74			169.87	130.79
